# Supplementary material for: Novel Immortalized Human Multipotent Mesenchymal Stromal Cell Line for Studying Hormonal Signaling
Source: Int J Mol Sci. 2024 Feb 19;25(4):2421. doi: 10.3390/ijms25042421 (PMC10889231; doi:10.3390/ijms25042421)
Supplement: Supplementary file 1 [file ijms-25-02421-s001.zip]

Archive with 1 entries (1 files):
- ijms-2811845-supplementary.pdf
